# Supplementary material for: High Glucose Is a Stimulation Signal of the Salt–Tolerant Yeast Zygosaccharomyces rouxii on Thermoadaptive Growth
Source: J Fungi (Basel). 2024 Feb 28;10(3):185. doi: 10.3390/jof10030185 (PMC10971632; doi:10.3390/jof10030185)
Supplement: Supplementary file 1 [file jof-10-00185-s001.zip]

Archive with 1 entries (1 files):
- jof-2840911-supplementary.pdf
